# Supplementary material for: The Regulation of O2 Spin State and Direct Oxidation of CO at Room Temperature Using Triboelectric Plasma by Harvesting Mechanical Energy
Source: Nanomaterials (Basel). 2021 Dec 16;11(12):3408. doi: 10.3390/nano11123408 (PMC8703925; doi:10.3390/nano11123408)
Supplement: Supplementary file 1 [file nanomaterials-11-03408-s001.zip]

Archive with 1 entries (1 files):
- nanomaterials-1489564-supplementary.pdf
